# Supplementary material for: Diaqua­bis[5-(2-pyrid­yl)-1H-tetra­zolato-κ2 N 1,N 5]cobalt(II)
Source: Acta Crystallogr Sect E Struct Rep Online. 2009 Feb 18;65(Pt 3):m280. doi: 10.1107/S160053680900470X (PMC2968432; doi:10.1107/S160053680900470X)
Supplement: Supplementary file 1 [file e-65-0m280-sup1.cif]

##############################################################################
###                                                                        ###
###        Electronic paper (Acta Crystallographica Section E)             ###
###                                                                        ###
##############################################################################
#                                                                            #
# This CIF contains the data in a paper accepted for publication in Acta     #
# Crystallographica Section E. It conforms to the requirements of Notes      #
# for Authors for Section E, and has been peer reviewed under the auspices   #
# of the IUCr Commission on Journals.                                        #
#                                                                            #
# Full details of the Crystallographic Information File format               #
# are given in the paper "The Crystallographic Information File (CIF):       #
# a New Standard Archive File for Crystallography" by S. R. Hall, F. H.      #
# Allen and I. D. Brown [Acta Cryst. (1991), A47, 655-685].                  #
#                                                                            #
# The current version of the core CIF dictionary is obtainable from          #
# ftp://ftp.iucr.org/pub/cif_core.dic. The current version number is 2.4.    #
#                                                                            #
# Software is freely available for graphical display of the structure(s) in  #
# this CIF.  For information consult the CIF home page http://www.iucr.org/  #
# cif/home.html                                                              #
#                                                                            #
# This file may be used for bona fide research purposes within the           #
# scientific community so long as proper attribution is given to the journal # 
# article from which it was obtained.                                        #
#                                                                            #
##############################################################################
                                             
data_I
_audit_creation_method     SHELXL-97
_chemical_name_systematic
;
Diaquabis[5-(2-pyridyl)-1<i>H</i>tetrazolato-
\k^2^<i>N</i>^1^,<i>N</i>^5^]cobalt(II)
;
_chemical_name_common     ?
_chemical_formula_moiety     'C12 H12 Co N10 O2'
_chemical_formula_sum     'C12 H12 Co N10 O2'
_chemical_formula_iupac     '[Co (C6 H4 N5)2 (H2 O)2]'
_chemical_formula_weight     387.25
_chemical_melting_point     ?
_symmetry_cell_setting     Monoclinic
_symmetry_space_group_name_H-M     'P 21/c'
_symmetry_space_group_name_Hall     '-P 2ybc'
loop_
    _symmetry_equiv_pos_as_xyz
    'x, y, z'
    '-x, y+1/2, -z+1/2'
    '-x, -y, -z'
    'x, -y-1/2, z-1/2'
_cell_length_a     7.999(2)
_cell_length_b     12.870(3)
_cell_length_c     7.168(2)
_cell_angle_alpha     90.00
_cell_angle_beta     95.990(10)
_cell_angle_gamma     90.00
_cell_volume     733.8(3)
_cell_formula_units_Z     2
_cell_measurement_reflns_used     1346
_cell_measurement_theta_min     2.56
_cell_measurement_theta_max     25.49
_cell_measurement_temperature     296(2)
_exptl_crystal_description     block
_exptl_crystal_colour     red
_exptl_crystal_size_max     0.12
_exptl_crystal_size_mid     0.10
_exptl_crystal_size_min     0.08
_exptl_crystal_density_diffrn     1.752
_exptl_crystal_density_meas     ?
_exptl_crystal_density_method     'not measured'
_exptl_crystal_F_000     394
_exptl_absorpt_coefficient_mu     1.204
_exptl_absorpt_correction_type     'multi-scan'
_exptl_absorpt_process_details     '(SADABS; Bruker, 2001)'
_exptl_absorpt_correction_T_min     0.8690
_exptl_absorpt_correction_T_max     0.9099
_exptl_special_details
;
;
_diffrn_ambient_temperature     296(2)
_diffrn_radiation_type     MoK\a
_diffrn_radiation_wavelength     0.71073
_diffrn_radiation_source     'fine-focus sealed tube'
_diffrn_radiation_monochromator     graphite
_diffrn_measurement_device_type     'Bruker APEXII CCD area-detector'
_diffrn_measurement_method     '\f and \w'
_diffrn_detector_area_resol_mean     ?
_diffrn_reflns_number     3854
_diffrn_reflns_av_R_equivalents     0.0122
_diffrn_reflns_av_sigmaI/netI     0.0129
_diffrn_reflns_theta_min     2.56
_diffrn_reflns_theta_max     25.49
_diffrn_reflns_theta_full     25.49
_diffrn_measured_fraction_theta_max     0.983
_diffrn_measured_fraction_theta_full     0.983
_diffrn_reflns_limit_h_min     -9
_diffrn_reflns_limit_h_max     7
_diffrn_reflns_limit_k_min     -15
_diffrn_reflns_limit_k_max     12
_diffrn_reflns_limit_l_min     -8
_diffrn_reflns_limit_l_max     7
_diffrn_standards_number     0
_diffrn_standards_interval_count     0
_diffrn_standards_interval_time     0
_diffrn_standards_decay_%     0
_refine_special_details
;
Refinement of <i>F</i>^2^ against ALL reflections. The weighted <i>R</i>-factor
<i>wR</i> and goodness of fit <i>S</i> are based on <i>F</i>^2^, conventional
<i>R</i>-factors <i>R</i> are based on <i>F</i>, with <i>F</i> set to zero for
negative <i>F</i>^2^. The threshold expression of <i>F</i>^2^ >
\s(<i>F</i>^2^) is used only for calculating <i>R</i>-factors(gt) <i>etc</i>.
and is not relevant to the choice of reflections for refinement.
<i>R</i>-factors based on <i>F</i>^2^ are statistically about twice as large
as those based on <i>F</i>, and <i>R</i>- factors based on ALL data will be
even larger.
;
_reflns_number_total     1346
_reflns_number_gt     1270
_reflns_threshold_expression     I>2\s(I)
_refine_ls_structure_factor_coef     Fsqd
_refine_ls_matrix_type     full
_refine_ls_R_factor_all     0.0274
_refine_ls_R_factor_gt     0.0261
_refine_ls_wR_factor_gt     0.0723
_refine_ls_wR_factor_ref     0.0734
_refine_ls_goodness_of_fit_ref     0.998
_refine_ls_restrained_S_all     0.996
_refine_ls_number_reflns     1346
_refine_ls_number_parameters     122
_refine_ls_number_restraints     3
_refine_ls_hydrogen_treatment     mixed
_refine_ls_weighting_scheme     calc
_refine_ls_weighting_details
          'calc w=1/[\s^2^(Fo^2^)+(0.036P)^2^+0.7827P] where P=(Fo^2^+2Fc^2^)/3'
_atom_sites_solution_hydrogens     geom
_atom_sites_solution_primary     direct
_atom_sites_solution_secondary     difmap
_refine_ls_shift/su_max     0.000
_refine_ls_shift/su_mean     0.000
_refine_diff_density_max     0.290
_refine_diff_density_min     -0.385
_refine_ls_extinction_method     'SHELXL97 (Sheldrick, 2008)'
_refine_ls_extinction_coef     0.032(2)
_refine_ls_extinction_expression
                                  'Fc^*^=kFc[1+0.001xFc^2^\l^3^/sin(2\q)]^-1/4^'
loop_
    _atom_type_symbol
    _atom_type_description
    _atom_type_scat_dispersion_real
    _atom_type_scat_dispersion_imag
    _atom_type_scat_source
    'C' 'C' 0.0033 0.0016
                         'International Tables Vol C Tables 4.2.6.8 and 6.1.1.4'
    'H' 'H' 0.0000 0.0000
                         'International Tables Vol C Tables 4.2.6.8 and 6.1.1.4'
    'N' 'N' 0.0061 0.0033
                         'International Tables Vol C Tables 4.2.6.8 and 6.1.1.4'
    'O' 'O' 0.0106 0.0060
                         'International Tables Vol C Tables 4.2.6.8 and 6.1.1.4'
    'Co' 'Co' 0.3494 0.9721
                         'International Tables Vol C Tables 4.2.6.8 and 6.1.1.4'
_computing_data_collection     'APEX2 (Bruker, 2004)'
_computing_cell_refinement     'SAINT-Plus (Bruker, 2001)'
_computing_data_reduction     'SAINT-Plus (Bruker, 2001)'
_computing_structure_solution     'SHELXS97 (Sheldrick, 2008)'
_computing_structure_refinement     'SHELXL97 (Sheldrick, 2008)'
_computing_molecular_graphics     'SHELXTL (Sheldrick, 2008)'
_computing_publication_material     'SHELXTL (Sheldrick, 2008)'
loop_
    _atom_site_type_symbol
    _atom_site_label
    _atom_site_fract_x
    _atom_site_fract_y
    _atom_site_fract_z
    _atom_site_U_iso_or_equiv
    _atom_site_adp_type
    _atom_site_calc_flag
    _atom_site_refinement_flags
    _atom_site_occupancy
    _atom_site_disorder_assembly
    _atom_site_disorder_group
    Co Co1 1.0000 0.0000 0.0000 0.02558(17) Uani d S 1 . .
    C C1 0.9245(2) 0.22105(14) 0.0495(2) 0.0238(4) Uani d . 1 . .
    C C2 0.7797(2) 0.17179(15) 0.1175(2) 0.0252(4) Uani d . 1 . .
    C C3 0.6476(3) 0.22658(19) 0.1749(3) 0.0362(5) Uani d . 1 . .
    H H3 0.6448 0.2988 0.1690 0.043 Uiso calc R 1 . .
    C C4 0.5198(3) 0.1717(2) 0.2411(3) 0.0459(6) Uani d . 1 . .
    H H7 0.4276 0.2062 0.2805 0.055 Uiso calc R 1 . .
    C C5 0.5285(3) 0.0653(2) 0.2492(4) 0.0473(6) Uani d . 1 . .
    H H6 0.4434 0.0273 0.2963 0.057 Uiso calc R 1 . .
    C C6 0.6639(3) 0.01547(19) 0.1872(3) 0.0377(5) Uani d . 1 . .
    H H5 0.6690 -0.0567 0.1921 0.045 Uiso calc R 1 . .
    N N1 0.9563(2) 0.32120(13) 0.0376(2) 0.0303(4) Uani d . 1 . .
    N N2 1.1049(2) 0.32543(13) -0.0308(2) 0.0316(4) Uani d . 1 . .
    N N3 1.1587(2) 0.23204(13) -0.0591(2) 0.0290(4) Uani d . 1 . .
    N N4 1.0465(2) 0.16372(12) -0.0086(2) 0.0246(4) Uani d . 1 . .
    N N5 0.7867(2) 0.06737(13) 0.1208(2) 0.0270(4) Uani d . 1 . .
    O O1W 1.13421(19) -0.00907(10) 0.2663(2) 0.0275(3) Uani d D 1 . .
    H H1W 1.108(5) -0.0604(13) 0.324(4) 0.080 Uiso d D 1 . .
    H H2W 1.141(5) 0.0450(12) 0.326(4) 0.080 Uiso d D 1 . .
loop_
    _atom_site_aniso_label
    _atom_site_aniso_U_11
    _atom_site_aniso_U_22
    _atom_site_aniso_U_33
    _atom_site_aniso_U_12
    _atom_site_aniso_U_13
    _atom_site_aniso_U_23
    Co1 0.0296(2) 0.0178(2) 0.0309(2) -0.00067(13) 0.01065(16) -0.00120(13)
    C1 0.0315(10) 0.0199(9) 0.0195(8) 0.0036(7) 0.0005(7) -0.0013(7)
    C2 0.0291(10) 0.0273(10) 0.0190(9) 0.0042(8) 0.0011(7) -0.0026(7)
    C3 0.0361(12) 0.0399(12) 0.0325(11) 0.0140(9) 0.0033(9) -0.0038(9)
    C4 0.0289(11) 0.0691(18) 0.0408(13) 0.0128(11) 0.0090(9) -0.0086(12)
    C5 0.0300(12) 0.0680(18) 0.0465(13) -0.0078(11) 0.0160(10) -0.0051(12)
    C6 0.0344(12) 0.0375(12) 0.0431(13) -0.0079(9) 0.0125(10) -0.0014(9)
    N1 0.0448(10) 0.0194(8) 0.0263(9) 0.0029(7) 0.0020(7) 0.0005(7)
    N2 0.0447(10) 0.0207(8) 0.0295(9) -0.0039(7) 0.0038(7) 0.0018(7)
    N3 0.0371(9) 0.0218(8) 0.0289(8) -0.0062(7) 0.0070(7) 0.0005(7)
    N4 0.0304(8) 0.0177(8) 0.0267(8) -0.0016(7) 0.0081(6) -0.0003(6)
    N5 0.0271(8) 0.0272(9) 0.0278(8) 0.0000(7) 0.0084(7) -0.0021(6)
    O1W 0.0340(8) 0.0203(7) 0.0289(7) -0.0014(6) 0.0073(6) -0.0008(5)
_geom_special_details
;
All e.s.d.'s (except the e.s.d. in the dihedral angle between two l.s. planes)
are estimated using the full covariance matrix. The cell e.s.d.'s are taken
into account individually in the estimation of e.s.d.'s in distances, angles
and torsion angles; correlations between e.s.d.'s in cell parameters are only
used when they are defined by crystal symmetry. An approximate (isotropic)
treatment of cell e.s.d.'s is used for estimating e.s.d.'s involving l.s.
planes.
;
loop_
    _geom_bond_atom_site_label_1
    _geom_bond_atom_site_label_2
    _geom_bond_site_symmetry_2
    _geom_bond_distance
    _geom_bond_publ_flag
    Co1 O1W 3_755 2.0932(16) ?
    Co1 O1W . 2.0932(16) ?
    Co1 N4 3_755 2.1416(16) ?
    Co1 N4 . 2.1416(16) ?
    Co1 N5 3_755 2.1726(16) ?
    Co1 N5 . 2.1726(16) ?
    C1 N1 . 1.318(3) ?
    C1 N4 . 1.325(3) ?
    C1 C2 . 1.448(3) ?
    C2 N5 . 1.345(3) ?
    C2 C3 . 1.369(3) ?
    C3 C4 . 1.368(4) ?
    C3 H3 . 0.9300 ?
    C4 C5 . 1.372(4) ?
    C4 H7 . 0.9300 ?
    C5 C6 . 1.371(3) ?
    C5 H6 . 0.9300 ?
    C6 N5 . 1.317(3) ?
    C6 H5 . 0.9300 ?
    N1 N2 . 1.333(3) ?
    N2 N3 . 1.300(3) ?
    N3 N4 . 1.333(2) ?
    O1W H1W . 0.817(10) ?
    O1W H2W . 0.815(10) ?
loop_
    _geom_angle_atom_site_label_1
    _geom_angle_atom_site_label_2
    _geom_angle_atom_site_label_3
    _geom_angle_site_symmetry_1
    _geom_angle_site_symmetry_3
    _geom_angle
    _geom_angle_publ_flag
    O1W Co1 O1W 3_755 . 180.00(8) ?
    O1W Co1 N4 3_755 3_755 90.41(6) ?
    O1W Co1 N4 . 3_755 89.59(6) ?
    O1W Co1 N4 3_755 . 89.59(6) ?
    O1W Co1 N4 . . 90.41(6) ?
    N4 Co1 N4 3_755 . 180.000(15) ?
    O1W Co1 N5 3_755 3_755 90.47(6) ?
    O1W Co1 N5 . 3_755 89.53(6) ?
    N4 Co1 N5 3_755 3_755 76.39(6) ?
    N4 Co1 N5 . 3_755 103.61(6) ?
    O1W Co1 N5 3_755 . 89.53(6) ?
    O1W Co1 N5 . . 90.47(6) ?
    N4 Co1 N5 3_755 . 103.61(6) ?
    N4 Co1 N5 . . 76.39(6) ?
    N5 Co1 N5 3_755 . 180.00(11) ?
    N1 C1 N4 . . 111.76(18) ?
    N1 C1 C2 . . 128.05(18) ?
    N4 C1 C2 . . 120.19(18) ?
    N5 C2 C3 . . 122.8(2) ?
    N5 C2 C1 . . 114.22(17) ?
    C3 C2 C1 . . 123.0(2) ?
    C4 C3 C2 . . 117.8(2) ?
    C4 C3 H3 . . 121.1 ?
    C2 C3 H3 . . 121.1 ?
    C3 C4 C5 . . 119.6(2) ?
    C3 C4 H7 . . 120.2 ?
    C5 C4 H7 . . 120.2 ?
    C6 C5 C4 . . 119.4(2) ?
    C6 C5 H6 . . 120.3 ?
    C4 C5 H6 . . 120.3 ?
    N5 C6 C5 . . 121.6(2) ?
    N5 C6 H5 . . 119.2 ?
    C5 C6 H5 . . 119.2 ?
    C1 N1 N2 . . 104.43(16) ?
    N3 N2 N1 . . 110.03(15) ?
    N2 N3 N4 . . 108.90(16) ?
    C1 N4 N3 . . 104.89(16) ?
    C1 N4 Co1 . . 113.77(13) ?
    N3 N4 Co1 . . 141.31(13) ?
    C6 N5 C2 . . 118.81(18) ?
    C6 N5 Co1 . . 126.01(15) ?
    C2 N5 Co1 . . 115.11(13) ?
    Co1 O1W H1W . . 112(2) ?
    Co1 O1W H2W . . 115(2) ?
    H1W O1W H2W . . 115.5(19) ?
loop_
    _geom_hbond_atom_site_label_D
    _geom_hbond_atom_site_label_H
    _geom_hbond_atom_site_label_A
    _geom_hbond_site_symmetry_A
    _geom_hbond_distance_DH
    _geom_hbond_distance_HA
    _geom_hbond_distance_DA
    _geom_hbond_angle_DHA
    O1W H2W N2 4_566 0.820(10)
                             2.000(10)
                                     2.798(2) 168(4)
    O1W H1W N1 2_745 0.820(10)
                             1.920(10)
                                     2.736(2) 179(3)
data_global
_journal_date_recd_electronic     2009-01-14
_journal_date_accepted     2009-02-09
_journal_name_full     'Acta Crystallographica, Section E'
_journal_year     2009
_journal_volume     65
_journal_issue      3
_journal_page_first     m280
_journal_page_last     m280
_journal_paper_category     QM
_journal_coeditor_code     IM2097
_publ_contact_author_name     'Dr. Ling-Bo Meng'
_publ_contact_author_address
;
School of Chemistry and Life Sciences,
Harbin University,
Harbin, 150080
People's Republic of China
;
_publ_contact_author_email     menglb_hu@sina.com
_publ_contact_author_fax     '086 451-86660457'
_publ_contact_author_phone     '086 451-86660457'
_publ_section_title
;\
Diaquabis[5-(2-pyridyl)-1<i>H</i>-tetrazolato-\k^2^<i>N</i>^1^,<i>N</i>^5^]\
cobalt(II)
;
loop_
    _publ_author_name
    _publ_author_address
    'Zhen-Hai Sun'
;
School of Chemistry and Life Sciences,
Harbin University,
Harbin 150080
People's Republic of China
;
    'Ling-Bo Meng'
;
School of Chemistry and Life Sciences,
Harbin University,
Harbin 150080
People's Republic of China
;
    'Hua Lin'
;
School of Chemistry and Life Sciences,
Harbin University,
Harbin 150080
People's Republic of China
;
