# Supplementary material for: Diaqua­bis[5-(2-pyrid­yl)-1H-tetra­zolato-κ2 N 1,N 5]cobalt(II)
Source: Acta Crystallogr Sect E Struct Rep Online. 2009 Feb 18;65(Pt 3):m280. doi: 10.1107/S160053680900470X (PMC2968432; doi:10.1107/S160053680900470X)
Supplement: Supplementary file 2 [file e-65-0m280-Isup2.hkl]

# 
# h,k,l, Fc-squared, Fo-squared, sigma(Fo-squared) and status flag 
# 
data_I
_shelx_title ' z in P2(1)/c' 
_shelx_refln_list_code          4 
_shelx_F_calc_maximum      229.16 
_exptl_crystal_F_000       394.00 
_reflns_d_resolution_high  0.8256 
 
loop_ 
 _symmetry_equiv_pos_as_xyz 
 'x, y, z' 
 '-x, y+1/2, -z+1/2' 
 '-x, -y, -z' 
 'x, -y-1/2, z-1/2' 
 
_cell_length_a     7.9986 
_cell_length_b    12.8700 
_cell_length_c     7.1678 
_cell_angle_alpha  90.000 
_cell_angle_beta   95.986 
_cell_angle_gamma  90.000 
 
_shelx_F_squared_multiplier     1.000 
 
loop_ 
 _refln_index_h 
 _refln_index_k 
 _refln_index_l 
 _refln_F_squared_calc 
 _refln_F_squared_meas 
 _refln_F_squared_sigma 
 _refln_observed_status 
   1   0   0    12904.49    14910.05    237.27 o 
   2   0   0     5421.10     5392.60     78.06 o 
   4   0   0      432.08      403.38      4.80 o 
   5   0   0      222.50      191.32      2.78 o 
   6   0   0     1115.32     1088.72     15.30 o 
   7   0   0        8.24       12.04      1.14 o 
   8   0   0      177.58      185.21      4.72 o 
   9   0   0      207.85      213.66      5.47 o 
   1   1   0      739.06      784.70      8.23 o 
   2   1   0     1340.57     1438.12     10.53 o 
   3   1   0       54.12       51.53      0.68 o 
   4   1   0       11.05       13.40      0.40 o 
   5   1   0      280.05      310.74      2.85 o 
   6   1   0      168.30      183.11      2.02 o 
   7   1   0       19.13       19.24      0.82 o 
   8   1   0      265.24      278.14      4.37 o 
   9   1   0        4.36        5.06      0.79 o 
   0   2   0       47.31       16.93      0.56 o 
   1   2   0       40.66       19.24      0.37 o 
   2   2   0      193.45      161.48      1.91 o 
   3   2   0      538.35      464.74      3.76 o 
   4   2   0     1043.40     1010.26      7.74 o 
   5   2   0      659.31      626.87      5.13 o 
   6   2   0      820.78      812.37      7.72 o 
   7   2   0      722.65      722.23      7.54 o 
   8   2   0      330.14      337.16      6.13 o 
   9   2   0      346.98      359.13      7.55 o 
   2   3   0      611.88      635.38      4.88 o 
   4   3   0     1161.70     1359.99     10.28 o 
   5   3   0       12.04        9.96      0.52 o 
   6   3   0       48.83       53.63      1.24 o 
   7   3   0       17.95       17.22      1.11 o 
   8   3   0        0.03       -0.05      0.43 o 
   9   3   0        7.13        8.93      1.33 o 
   0   4   0     8865.92     7865.88    261.77 o 
   1   4   0     2189.06     1974.33     27.01 o 
   2   4   0      332.37      280.03      2.68 o 
   3   4   0      903.38      850.92      6.56 o 
   5   4   0      321.89      293.82      2.81 o 
   6   4   0     1101.21     1102.47     10.18 o 
   7   4   0      511.63      527.26      5.58 o 
   8   4   0      191.29      201.59      7.23 o 
   9   4   0      149.18      150.75      3.27 o 
   2   5   0       11.56       14.87      0.55 o 
   3   5   0      392.57      459.19      3.79 o 
   4   5   0      317.68      341.19      3.07 o 
   5   5   0       14.29       14.56      0.54 o 
   6   5   0       12.81       17.30      0.98 o 
   7   5   0        0.03        1.00      0.57 o 
   8   5   0       79.61       79.84      2.26 o 
   9   5   0        0.33        0.19      1.00 o 
   0   6   0     6967.77     6783.46    137.90 o 
   1   6   0     4858.95     4780.10     58.00 o 
   2   6   0     3410.97     3374.37     24.68 o 
   3   6   0     1485.79     1504.16     11.29 o 
   4   6   0      621.12      603.67      5.92 o 
   5   6   0      136.30      132.80      2.03 o 
   6   6   0      239.03      248.11      3.20 o 
   7   6   0      210.79      215.45      5.58 o 
   8   6   0      218.16      220.66      4.08 o 
   1   7   0      237.82      313.13      2.37 o 
   2   7   0        4.15        3.31      0.24 o 
   3   7   0       98.97      105.40      1.61 o 
   4   7   0      274.88      299.55      3.46 o 
   5   7   0        0.14        0.35      0.36 o 
   6   7   0        1.15        0.39      0.75 o 
   7   7   0       49.65       50.51      1.77 o 
   8   7   0        0.81        0.53      0.67 o 
   1   8   0      674.61      637.45      4.60 o 
   2   8   0      223.27      207.79      2.15 o 
   3   8   0      864.07      810.16      7.66 o 
   4   8   0        3.15        3.99      0.76 o 
   5   8   0      177.71      171.77      2.69 o 
   6   8   0      666.06      634.51      6.65 o 
   7   8   0      664.87      642.78      6.91 o 
   8   8   0      168.59      165.42      6.48 o 
   1   9   0        6.45        9.63      0.37 o 
   2   9   0       36.33       37.84      0.82 o 
   3   9   0        5.35        4.66      0.89 o 
   4   9   0       53.56       55.08      1.29 o 
   5   9   0      137.45      132.81      2.27 o 
   6   9   0       44.34       42.33      1.29 o 
   7   9   0       16.37       17.48      0.96 o 
   0  10   0      521.67      526.87     12.92 o 
   1  10   0      659.75      656.10      6.42 o 
   2  10   0      477.06      471.01      4.21 o 
   3  10   0      506.22      505.77      4.56 o 
   4  10   0       71.15       72.41      1.54 o 
   5  10   0      137.45      137.98      2.31 o 
   6  10   0      190.65      189.36      2.92 o 
   7  10   0      238.25      251.99      3.65 o 
   1  11   0       13.66       14.51      0.71 o 
   2  11   0       60.56       54.69      1.30 o 
   3  11   0      282.14      279.89      3.52 o 
   4  11   0      207.04      194.82      2.40 o 
   5  11   0       54.24       50.01      1.40 o 
   6  11   0        6.45        7.20      0.71 o 
   0  12   0     2151.51     2050.59     31.26 o 
   1  12   0     1092.33     1089.06     10.24 o 
   2  12   0      440.30      449.90      5.00 o 
   3  12   0      142.16      156.49      2.47 o 
   4  12   0      306.43      321.88      4.06 o 
   5  12   0      124.52      132.02      2.36 o 
   6  12   0      177.77      178.77      2.96 o 
   1  13   0        0.91        0.40      0.54 o 
   2  13   0       23.84       24.12      1.08 o 
   3  13   0       40.59       46.99      1.36 o 
   4  13   0        6.96        8.31      0.75 o 
   5  13   0       11.18       11.93      1.13 o 
   0  14   0      230.10      225.27      5.58 o 
   1  14   0      116.61      122.73      3.90 o 
   2  14   0       83.25       79.44      1.79 o 
   3  14   0       99.18       91.82      1.97 o 
   4  14   0       72.09       67.96      2.22 o 
   1  15   0       31.20       25.17      1.36 o 
   2  15   0        5.25        6.14      0.88 o 
  -9   1   1      172.18      188.14      3.75 o 
  -8   1   1      648.87      652.88      8.31 o 
  -7   1   1        4.97        6.98      0.54 o 
  -6   1   1      226.26      207.49      2.19 o 
  -5   1   1      639.40      638.98      5.55 o 
  -4   1   1     2456.08     2542.77     18.66 o 
  -3   1   1     3725.38     3795.09     24.64 o 
  -2   1   1     4649.03     4363.20     36.80 o 
  -1   1   1      661.56      578.05      6.14 o 
   0   1   1     5785.92     5134.97     72.21 o 
   1   1   1     3675.12     3490.31     47.68 o 
   4   1   1     1458.08     1459.02     11.00 o 
   5   1   1     2297.35     2367.56     17.60 o 
   6   1   1      979.31      990.12      7.91 o 
   7   1   1      348.73      342.34      3.93 o 
   8   1   1       12.73       10.22      0.84 o 
   9   1   1      125.71      132.32      2.88 o 
  -9   2   1        2.00        0.81      0.69 o 
  -8   2   1      127.95      117.78      2.09 o 
  -7   2   1      569.48      587.18      6.05 o 
  -6   2   1        8.86       10.94      0.58 o 
  -5   2   1       92.81      101.43      2.75 o 
  -4   2   1        0.47        3.67      0.22 o 
  -3   2   1     1684.75     1966.66     18.72 o 
  -2   2   1       74.79       86.14      0.92 o 
  -1   2   1       67.54       75.31      0.77 o 
   0   2   1     3102.59     3090.20     32.15 o 
   1   2   1     3118.01     3200.15     32.82 o 
   2   2   1        0.03       -0.16      0.16 o 
   3   2   1       43.75       45.82      0.67 o 
   4   2   1     1002.27     1173.22      8.95 o 
   5   2   1       32.77       41.13      0.78 o 
   6   2   1       59.55       62.09      1.27 o 
   7   2   1        0.46        0.84      0.40 o 
   8   2   1      218.48      220.82      3.05 o 
   9   2   1       58.84       52.49      2.64 o 
  -9   3   1      411.22      413.77      8.79 o 
  -8   3   1      300.98      310.86      3.90 o 
  -7   3   1      280.23      277.85      4.23 o 
  -6   3   1      226.25      212.55      2.69 o 
  -5   3   1      237.98      236.60      2.35 o 
  -4   3   1       71.15       30.27      0.62 o 
  -3   3   1     2659.16     2567.30     29.27 o 
  -2   3   1     6167.44     5840.49     43.79 o 
  -1   3   1     3895.50     3748.89     30.56 o 
   0   3   1     1747.29     1681.49     12.33 o 
   1   3   1      706.20      631.63      4.86 o 
   2   3   1      263.90      231.44      2.64 o 
   3   3   1     1153.03     1122.36      7.58 o 
   4   3   1     1349.69     1318.73     16.76 o 
   5   3   1      397.32      359.11      3.83 o 
   6   3   1      688.10      703.45      6.87 o 
   7   3   1      490.51      497.96      6.25 o 
   8   3   1      202.07      204.36      3.67 o 
   9   3   1       63.06       66.19      2.94 o 
  -9   4   1       19.23       17.22      1.24 o 
  -8   4   1       27.27       25.31      1.35 o 
  -7   4   1      219.99      221.30      2.96 o 
  -6   4   1      269.25      280.39      2.83 o 
  -5   4   1      243.95      261.80      2.58 o 
  -4   4   1       85.17       88.93      1.15 o 
  -3   4   1        5.43        7.73      0.42 o 
  -2   4   1        1.49        4.07      0.43 o 
   0   4   1        4.69        4.51      0.16 o 
   1   4   1        7.94        9.98      0.68 o 
   3   4   1        4.06        5.49      0.28 o 
   4   4   1       26.35       27.28      0.62 o 
   5   4   1       11.71       11.11      0.54 o 
   6   4   1      131.02      135.09      2.03 o 
   7   4   1      162.09      157.01      3.02 o 
   8   4   1      173.17      161.84      3.28 o 
   9   4   1       10.34       10.95      1.07 o 
  -9   5   1       85.85       93.61      2.59 o 
  -8   5   1      252.58      253.53      5.29 o 
  -7   5   1       62.72       67.44      2.03 o 
  -6   5   1      246.74      243.78      2.59 o 
  -5   5   1      668.85      692.73      5.73 o 
  -4   5   1      350.47      295.64      2.74 o 
  -3   5   1     1836.46     1762.03     13.08 o 
  -2   5   1     3257.86     3144.92     33.21 o 
  -1   5   1     1160.01     1115.97      6.79 o 
   0   5   1     2030.75     2096.09     13.69 o 
   1   5   1      978.81      983.42      7.46 o 
   2   5   1       14.92        3.46      0.42 o 
   3   5   1      685.39      633.65      5.08 o 
   4   5   1     1079.82     1014.01      7.93 o 
   5   5   1      575.89      542.60      6.87 o 
   6   5   1      807.76      826.38     10.00 o 
   7   5   1      242.21      249.43      4.15 o 
   8   5   1        9.85       15.01      1.97 o 
  -8   6   1       90.69       74.61      2.22 o 
  -7   6   1      160.31      141.10      2.31 o 
  -6   6   1       16.35       14.08      0.92 o 
  -5   6   1       24.80       26.35      0.88 o 
  -4   6   1       89.45       90.18      1.20 o 
  -3   6   1       57.85       78.75      1.03 o 
  -2   6   1        2.02        2.63      0.33 o 
  -1   6   1       60.65       63.71      0.79 o 
   0   6   1      385.73      474.27      3.11 o 
   1   6   1      636.39      744.34      7.34 o 
   2   6   1        2.16        1.86      0.21 o 
   3   6   1        0.01       -0.07      0.39 o 
   4   6   1        6.16       11.67      0.61 o 
   5   6   1        9.30       10.22      1.15 o 
   6   6   1        8.76        8.11      0.80 o 
   7   6   1       24.70       26.32      1.29 o 
   8   6   1       38.81       35.51      1.60 o 
  -8   7   1      102.16      121.64      2.95 o 
  -7   7   1      304.18      309.79      3.93 o 
  -6   7   1      230.75      221.50      3.01 o 
  -5   7   1      288.82      291.96      3.50 o 
  -4   7   1      499.41      492.47      5.06 o 
  -3   7   1     2543.98     2557.02     21.88 o 
  -2   7   1     3155.32     3147.67     30.24 o 
  -1   7   1     2039.44     2073.00     12.44 o 
   2   7   1      485.82      464.10      4.61 o 
   3   7   1      951.59      920.42      8.54 o 
   4   7   1     1483.72     1463.39     13.16 o 
   5   7   1      507.96      501.38      6.15 o 
   6   7   1      379.91      388.22      5.65 o 
   7   7   1      260.13      258.21      4.42 o 
   8   7   1      165.95      159.34      3.42 o 
  -8   8   1        4.24        3.46      0.85 o 
  -7   8   1       26.00       22.74      1.07 o 
  -6   8   1       49.43       50.17      4.54 o 
  -5   8   1      169.85      169.31      2.47 o 
  -4   8   1       87.88       94.57      1.66 o 
  -3   8   1      250.88      270.05      2.66 o 
  -2   8   1        5.87        6.87      0.45 o 
  -1   8   1        8.92        9.12      0.30 o 
   0   8   1        1.06        0.62      0.18 o 
   1   8   1      111.23      124.90      1.44 o 
   2   8   1        4.25        4.96      0.40 o 
   3   8   1       58.09       58.62      1.23 o 
   4   8   1      469.92      477.91      5.08 o 
   5   8   1      145.05      145.31      2.29 o 
   6   8   1      107.10      104.77      2.01 o 
   7   8   1        7.92        8.08      1.87 o 
   8   8   1        0.44       -0.05      0.67 o 
  -7   9   1      202.08      206.73      3.13 o 
  -6   9   1      129.87      129.26      2.26 o 
  -5   9   1      202.06      201.48      4.11 o 
  -4   9   1       93.87      100.95      1.47 o 
  -3   9   1      399.58      384.07      3.56 o 
  -2   9   1     1876.39     1841.71     13.86 o 
  -1   9   1     1748.39     1795.22     13.53 o 
   0   9   1     1574.49     1587.38     10.73 o 
   1   9   1      898.20      906.68      6.43 o 
   2   9   1      505.32      508.57      5.26 o 
   3   9   1      683.35      669.26      8.02 o 
   4   9   1      347.58      332.47      4.27 o 
   5   9   1        1.50        2.35      0.82 o 
   6   9   1      374.11      370.50      4.74 o 
   7   9   1      187.25      192.58      3.81 o 
  -7  10   1       26.62       24.08      1.13 o 
  -6  10   1       57.74       48.81      1.41 o 
  -5  10   1       79.67       69.85      1.93 o 
  -4  10   1      181.56      177.58      2.57 o 
  -3  10   1     1327.90     1316.06     10.32 o 
  -2  10   1       29.77       31.55      1.40 o 
  -1  10   1      139.12      143.55      2.07 o 
   0  10   1      107.66      111.63      2.06 o 
   1  10   1       37.58       39.96      1.04 o 
   2  10   1      107.08      105.29      1.50 o 
   3  10   1       75.71       77.14      1.53 o 
   4  10   1      728.58      701.62      7.14 o 
   5  10   1      110.07      104.55      2.01 o 
   6  10   1       52.57       48.34      1.45 o 
   7  10   1       60.86       52.20      1.57 o 
  -6  11   1      138.88      145.48      2.54 o 
  -5  11   1      186.16      192.53      2.88 o 
  -4  11   1      824.79      799.03      7.98 o 
  -3  11   1      876.97      860.86      8.37 o 
  -2  11   1      484.31      475.97      5.09 o 
  -1  11   1      198.61      209.98      2.76 o 
   0  11   1        8.79        9.38      0.57 o 
   1  11   1        2.53        2.84      0.44 o 
   2  11   1       30.31       32.85      1.31 o 
   3  11   1      122.51      119.07      2.00 o 
   4  11   1      509.71      491.98      5.67 o 
   5  11   1      638.04      609.73      6.61 o 
   6  11   1      196.56      196.34      3.09 o 
  -6  12   1       26.08       25.03      1.31 o 
  -5  12   1       53.87       53.73      1.90 o 
  -4  12   1       27.04       27.69      1.39 o 
  -3  12   1        2.82        1.61      0.49 o 
  -2  12   1        0.18        0.30      0.43 o 
  -1  12   1        2.08        2.56      0.49 o 
   0  12   1       52.85       49.93      2.76 o 
   1  12   1       13.85       12.20      0.74 o 
   2  12   1        9.42        8.11      0.66 o 
   3  12   1       14.30       14.54      0.83 o 
   4  12   1       31.08       32.08      1.46 o 
   5  12   1       52.72       50.90      1.47 o 
  -5  13   1      142.84      149.21      3.33 o 
  -4  13   1      133.85      133.59      5.27 o 
  -3  13   1      285.16      289.95      4.69 o 
  -2  13   1      465.14      457.43      5.17 o 
  -1  13   1      530.09      533.42      5.76 o 
   0  13   1     1216.74     1141.33     13.25 o 
   1  13   1      970.48      908.82      8.92 o 
   2  13   1      195.68      193.71      2.89 o 
   3  13   1      161.19      146.36      2.48 o 
   4  13   1      176.45      174.23      3.17 o 
   5  13   1      171.73      173.98      3.69 o 
  -4  14   1       21.24       20.28      1.33 o 
  -3  14   1       51.51       50.93      4.69 o 
  -2  14   1       32.68       35.09      1.22 o 
  -1  14   1       38.42       37.96      1.52 o 
   0  14   1        0.05        0.78      0.61 o 
   1  14   1       19.86       13.06      1.04 o 
   2  14   1       16.40       16.43      0.93 o 
   3  14   1       63.18       63.14      2.03 o 
  -2  15   1      207.97      224.99      4.82 o 
  -1  15   1      200.90      223.55      4.08 o 
   0  15   1       68.50       90.11      2.44 o 
   1  15   1       45.88       61.22      2.00 o 
   2  15   1       89.28      100.95      2.62 o 
  -9   0   2        9.80       14.56      1.55 o 
  -8   0   2      189.44      191.30      4.89 o 
  -7   0   2      117.78      120.62      3.44 o 
  -6   0   2      174.48      178.74      2.82 o 
  -5   0   2     1826.23     1804.78     19.21 o 
  -4   0   2     1327.72     1255.34     13.48 o 
  -3   0   2     3004.25     2913.38     30.07 o 
  -2   0   2      826.73      743.19      8.07 o 
  -1   0   2     3296.83     3334.58     48.05 o 
   0   0   2     2121.53     2237.40     32.49 o 
   1   0   2    52512.79    53017.93    812.45 o 
   2   0   2     5748.00     5799.21     60.13 o 
   3   0   2     3681.22     3722.07     43.72 o 
   4   0   2      877.79      840.68      9.42 o 
   5   0   2      866.12      865.46      9.82 o 
   6   0   2      170.04      162.91      2.74 o 
   7   0   2      226.49      223.78      5.14 o 
   8   0   2       82.48       76.53      2.86 o 
   9   0   2       10.08       14.84      1.53 o 
  -9   1   2       11.17       10.90      1.12 o 
  -8   1   2        3.47        3.63      1.84 o 
  -7   1   2      464.00      473.91      5.07 o 
  -6   1   2       21.36       22.70      0.65 o 
  -5   1   2      265.40      296.92      3.88 o 
  -4   1   2      367.17      429.78      3.20 o 
  -3   1   2        1.88        3.36      0.20 o 
  -2   1   2      206.47      206.11      1.85 o 
  -1   1   2      925.83      993.81     10.58 o 
   0   1   2     1285.91     1490.02     12.50 o 
   1   1   2      510.55      568.01      6.20 o 
   2   1   2        3.42        8.63      0.39 o 
   3   1   2      616.78      653.13      5.21 o 
   4   1   2        2.91        4.08      0.31 o 
   5   1   2       10.81       11.00      0.47 o 
   6   1   2      141.03      142.99      1.86 o 
   7   1   2       88.34       91.66      1.71 o 
   8   1   2       12.82       11.24      0.91 o 
   9   1   2      113.47      110.58      2.63 o 
  -9   2   2      194.08      211.20      3.90 o 
  -8   2   2      339.05      357.84      4.28 o 
  -7   2   2      209.55      208.38      3.99 o 
  -6   2   2      547.62      549.94      8.26 o 
  -5   2   2     1683.74     1743.71     11.68 o 
  -4   2   2     3305.91     3365.31     21.90 o 
  -3   2   2     4741.92     4705.92     30.39 o 
  -2   2   2     1447.51     1338.92      9.92 o 
   0   2   2     1924.71     2286.42     16.54 o 
   1   2   2      670.00      900.36      7.87 o 
   2   2   2      178.38      134.45      1.59 o 
   3   2   2     1076.54     1034.39      7.94 o 
   4   2   2     1586.63     1566.95     12.89 o 
   5   2   2     1058.53     1058.14      8.72 o 
   6   2   2      212.80      205.84      2.68 o 
   7   2   2      113.39      112.09      1.93 o 
   8   2   2      149.46      151.04      2.44 o 
   9   2   2       68.03       72.77      3.11 o 
  -9   3   2        3.09        3.08      0.76 o 
  -8   3   2       17.79       19.87      1.60 o 
  -7   3   2        0.13        1.81      1.52 o 
  -6   3   2       23.86       21.62      0.75 o 
  -5   3   2       41.55       51.88      0.94 o 
  -4   3   2        1.63        0.48      0.20 o 
  -1   3   2      267.74      276.75      2.34 o 
   1   3   2        3.29        2.97      0.20 o 
   3   3   2      127.04      132.72      1.70 o 
   4   3   2      116.89      130.05      1.49 o 
   5   3   2      465.97      494.67      8.03 o 
   6   3   2        0.99        0.32      0.33 o 
   7   3   2       11.74       12.21      0.72 o 
   8   3   2       11.96       10.87      0.97 o 
  -9   4   2       11.65       11.81      1.08 o 
  -8   4   2      146.46      148.95      3.77 o 
  -7   4   2      118.62      119.36      2.01 o 
  -6   4   2      463.72      478.61      4.29 o 
  -5   4   2     1885.68     1880.36     14.14 o 
  -4   4   2     1429.99     1409.52     10.68 o 
  -2   4   2     1679.32     1590.59      9.54 o 
  -1   4   2       59.33       27.67      0.59 o 
   1   4   2     2001.98     1884.65     13.84 o 
   2   4   2     1025.94      957.89      7.34 o 
   3   4   2      835.77      816.40      7.44 o 
   4   4   2     1803.01     1820.30     19.11 o 
   5   4   2      111.04       98.47      1.60 o 
   6   4   2      151.53      141.19      2.73 o 
   7   4   2      225.98      223.96      5.95 o 
   8   4   2       62.18       65.24      2.03 o 
  -9   5   2        0.63        0.19      0.76 o 
  -8   5   2        3.17        2.37      0.72 o 
  -7   5   2      134.51      122.99      1.74 o 
  -6   5   2        7.83        7.04      0.46 o 
  -5   5   2      119.66      138.31      1.68 o 
  -4   5   2       70.38       72.34      1.25 o 
  -3   5   2      289.20      321.17      2.42 o 
  -2   5   2       55.00       74.65      0.72 o 
  -1   5   2       86.88       97.10      0.88 o 
   1   5   2       18.19       21.55      0.42 o 
   2   5   2      123.97      149.69      1.91 o 
   3   5   2        0.34        0.50      0.21 o 
   4   5   2      261.53      286.63      4.14 o 
   5   5   2      222.08      228.50      5.10 o 
   6   5   2       17.51       18.81      1.05 o 
   7   5   2        6.11        6.02      1.37 o 
   8   5   2        0.01       -0.27      0.60 o 
  -8   6   2       73.34       82.75      2.33 o 
  -7   6   2       86.94       92.17      1.79 o 
  -6   6   2      104.77      112.03      2.54 o 
  -5   6   2      434.65      441.66      3.98 o 
  -4   6   2      956.46      994.53      7.83 o 
  -3   6   2     2257.19     2274.53     14.30 o 
  -2   6   2     2757.85     2798.98     16.65 o 
  -1   6   2     2486.25     2487.34     14.84 o 
   0   6   2     1488.86     1445.37      9.65 o 
   1   6   2     2271.93     2250.52     14.81 o 
   2   6   2     2423.16     2367.01     20.28 o 
   3   6   2     2543.43     2544.60     21.89 o 
   4   6   2     1537.51     1535.02     13.77 o 
   5   6   2      685.24      666.36      8.32 o 
   6   6   2       44.06       43.52      1.55 o 
   7   6   2       25.26       30.82      1.44 o 
   8   6   2       23.49       28.28      1.50 o 
  -8   7   2       32.09       29.97      1.52 o 
  -7   7   2        1.74       -0.37      0.44 o 
  -6   7   2       87.04       85.69      2.22 o 
  -5   7   2       18.50       15.63      0.74 o 
  -4   7   2        1.41        0.91      0.25 o 
  -3   7   2      363.62      390.20      3.04 o 
  -2   7   2      237.51      251.35      1.90 o 
  -1   7   2        6.12        8.60      0.36 o 
   0   7   2      199.37      250.14      2.04 o 
   1   7   2      110.28      118.29      1.40 o 
   2   7   2        2.76        6.95      0.45 o 
   3   7   2       33.53       39.44      1.03 o 
   4   7   2       79.15       85.66      1.61 o 
   5   7   2       88.04       95.45      2.22 o 
   6   7   2       19.36       20.31      3.99 o 
   7   7   2       11.78       11.08      1.03 o 
   8   7   2       27.91       25.27      2.30 o 
  -8   8   2       36.14       47.88      1.91 o 
  -7   8   2      111.25      114.87      2.14 o 
  -6   8   2      789.97      740.20      7.51 o 
  -5   8   2     1167.99     1112.34     11.46 o 
  -4   8   2      785.05      777.52      7.52 o 
  -3   8   2       95.44       87.07      1.29 o 
  -2   8   2     1262.99     1207.49      8.27 o 
  -1   8   2       99.22       90.15      1.36 o 
   0   8   2       83.95       67.20      1.41 o 
   2   8   2      294.10      255.84      3.03 o 
   3   8   2      372.78      341.69      3.88 o 
   4   8   2     1180.89     1153.36     10.79 o 
   5   8   2       67.40       67.42      1.56 o 
   6   8   2       56.06       57.18      1.87 o 
   7   8   2      145.96      141.13      3.14 o 
  -7   9   2        0.52        0.34      0.51 o 
  -6   9   2        1.75        3.33      0.57 o 
  -5   9   2        1.94        1.84      0.95 o 
  -4   9   2      102.02       99.01      2.33 o 
  -3   9   2       20.89       23.05      1.01 o 
  -2   9   2       17.35       18.37      0.60 o 
  -1   9   2      202.34      218.10      2.00 o 
   0   9   2       47.89       57.92      0.88 o 
   1   9   2       10.15        9.62      0.44 o 
   2   9   2       56.02       61.14      1.29 o 
   3   9   2       80.82       83.80      1.61 o 
   4   9   2        1.32        2.08      0.48 o 
   5   9   2       90.32       86.04      1.80 o 
   6   9   2       20.28       18.00      1.65 o 
   7   9   2       14.35       14.08      1.16 o 
  -7  10   2       66.74       72.84      1.78 o 
  -6  10   2      206.39      221.40      3.21 o 
  -5  10   2      313.97      310.20      5.38 o 
  -4  10   2      484.92      487.35      5.28 o 
  -3  10   2      299.47      305.58      4.94 o 
  -2  10   2      705.23      728.46      7.10 o 
  -1  10   2      256.24      256.92      4.13 o 
   0  10   2      140.50      144.04      1.79 o 
   1  10   2       98.92       96.68      1.79 o 
   2  10   2      389.23      391.04     12.80 o 
   3  10   2      569.64      537.19      5.68 o 
   4  10   2      693.22      659.05      6.86 o 
   5  10   2      162.58      165.82      2.97 o 
   6  10   2       59.78       62.56      1.66 o 
  -6  11   2       10.14       11.01      0.81 o 
  -5  11   2        6.63        5.45      0.64 o 
  -4  11   2       34.15       28.51      1.35 o 
  -3  11   2      146.03      141.58      2.84 o 
  -2  11   2      141.93      144.93      2.22 o 
  -1  11   2        0.12        0.81      0.38 o 
   0  11   2        2.75        2.49      0.43 o 
   1  11   2        0.01       -0.09      0.35 o 
   2  11   2        2.16        2.74      0.46 o 
   3  11   2        5.65        5.46      0.57 o 
   4  11   2      147.65      140.75      2.39 o 
   5  11   2      226.05      207.69      3.14 o 
   6  11   2        0.89       -0.26      0.86 o 
  -5  12   2      258.35      267.20      4.62 o 
  -4  12   2      358.92      383.76      7.95 o 
  -3  12   2      735.00      755.47      9.54 o 
  -2  12   2      323.85      358.99      4.22 o 
  -1  12   2      367.07      393.17      4.48 o 
   0  12   2      507.99      515.73     11.92 o 
   1  12   2     1136.07     1048.54     10.00 o 
   2  12   2      669.01      645.63      6.75 o 
   3  12   2      361.08      354.25      5.36 o 
   4  12   2      176.23      188.44      2.91 o 
   5  12   2      278.00      284.59      3.93 o 
  -5  13   2       18.44       16.33      1.87 o 
  -4  13   2        3.36        5.09      0.87 o 
  -3  13   2       31.05       34.72      3.58 o 
  -2  13   2      113.59      123.68      2.75 o 
  -1  13   2       96.14       97.87      2.33 o 
   0  13   2        0.28       -0.22      0.75 o 
   1  13   2       30.07       26.57      1.14 o 
   2  13   2       41.02       45.12      1.38 o 
   3  13   2       77.46       79.53      1.83 o 
   4  13   2       44.30       48.87      1.88 o 
  -3  14   2      196.06      201.50      7.23 o 
  -2  14   2      142.40      140.30      8.66 o 
  -1  14   2       33.99       31.19      1.46 o 
   0  14   2       13.24       14.52      1.08 o 
   1  14   2       73.04       69.19      2.09 o 
   2  14   2       84.24       88.12      1.93 o 
   3  14   2      129.00      123.40      2.39 o 
  -1  15   2       13.29       12.86      1.10 o 
   0  15   2        6.90        4.42      0.85 o 
   1  15   2        5.50        5.19      0.85 o 
  -9   1   3       54.84       59.35      1.94 o 
  -8   1   3      119.91      130.35      2.78 o 
  -7   1   3     1233.71     1247.92     11.97 o 
  -6   1   3      183.38      172.24      2.00 o 
  -5   1   3     1049.90     1015.83      8.04 o 
  -4   1   3     1383.48     1385.86      9.36 o 
  -3   1   3     1331.25     1348.74     10.10 o 
  -2   1   3      579.20      557.28      5.22 o 
  -1   1   3      650.87      600.30      5.80 o 
   0   1   3      391.62      324.46      3.15 o 
   1   1   3     4122.83     4395.80     44.77 o 
   2   1   3     5151.53     5318.77     44.37 o 
   3   1   3      246.79      223.30      4.89 o 
   4   1   3      163.88      146.01      2.25 o 
   5   1   3      106.65       96.54      1.38 o 
   6   1   3      290.83      291.79      2.99 o 
   7   1   3      158.14      163.71      2.46 o 
   8   1   3      138.67      145.18      2.96 o 
  -9   2   3       13.64       18.27      1.21 o 
  -8   2   3        3.81        3.66      0.57 o 
  -7   2   3      147.49      134.04      2.16 o 
  -6   2   3      802.69      806.58     12.90 o 
  -5   2   3       16.21       23.03      0.69 o 
  -4   2   3      100.56      103.80      1.26 o 
  -3   2   3        2.32        0.65      0.19 o 
  -2   2   3     1165.06     1361.63     11.85 o 
  -1   2   3       20.57       24.45      0.50 o 
   0   2   3        8.73        9.45      0.36 o 
   1   2   3     1082.16     1248.67     13.24 o 
   2   2   3      723.92      813.59      7.39 o 
   3   2   3       23.65       25.41      0.72 o 
   4   2   3       36.19       35.13      0.76 o 
   5   2   3      257.74      267.59      2.72 o 
   6   2   3       25.13       23.47      0.88 o 
   7   2   3       26.43       23.66      0.97 o 
   8   2   3        0.11        1.13      0.66 o 
  -9   3   3       70.51       75.81      2.19 o 
  -8   3   3      357.06      364.89      4.42 o 
  -7   3   3      452.50      455.12      5.03 o 
  -6   3   3      693.21      681.66      6.77 o 
  -5   3   3      684.99      650.86      5.39 o 
  -4   3   3      510.41      487.75      4.13 o 
  -2   3   3      281.95      220.49      2.04 o 
  -1   3   3     1438.65     1405.58     12.17 o 
   0   3   3     1946.44     1982.82     16.67 o 
   1   3   3     2038.33     2014.80     17.22 o 
   2   3   3     2157.60     2140.80     18.33 o 
   3   3   3      840.13      832.33      7.68 o 
   4   3   3      410.30      408.60      3.67 o 
   5   3   3      179.96      174.05      2.36 o 
   6   3   3       10.83       11.42      0.67 o 
   7   3   3      142.34      136.55      2.83 o 
   8   3   3      289.88      278.14      4.63 o 
  -9   4   3        5.45        4.41      0.84 o 
  -8   4   3       54.90       48.20      1.35 o 
  -7   4   3      104.75       95.85      1.82 o 
  -6   4   3      274.61      270.46      3.32 o 
  -5   4   3      253.46      266.24      3.47 o 
  -4   4   3      107.74      120.95      1.47 o 
  -3   4   3       19.91       20.15      0.53 o 
  -1   4   3       21.15       23.30      0.48 o 
   0   4   3       68.00       73.76      0.84 o 
   1   4   3       23.90       25.62      0.68 o 
   2   4   3        3.36        4.02      0.35 o 
   3   4   3       29.68       35.64      0.85 o 
   4   4   3        4.59        3.48      0.32 o 
   5   4   3        0.06        0.68      0.98 o 
   6   4   3        2.85        0.87      0.72 o 
   7   4   3       29.44       27.04      1.30 o 
   8   4   3       34.29       30.06      1.51 o 
  -8   5   3       58.58       67.01      2.08 o 
  -7   5   3      518.55      509.39      5.56 o 
  -6   5   3      465.47      485.97      5.20 o 
  -5   5   3     1049.04     1029.62      8.20 o 
  -4   5   3     1318.81     1340.66     10.31 o 
  -3   5   3      128.32       92.99      1.08 o 
  -2   5   3      215.12      160.05      1.33 o 
  -1   5   3      793.47      735.72      5.17 o 
   0   5   3      560.36      512.07      3.38 o 
   1   5   3     2138.26     2240.18     16.51 o 
   2   5   3     1910.23     2002.58     17.25 o 
   3   5   3      312.56      306.75      3.34 o 
   4   5   3      292.03      295.26      4.35 o 
   5   5   3      177.55      159.63      6.28 o 
   6   5   3       42.98       41.48      3.72 o 
   7   5   3      141.60      145.23      3.08 o 
   8   5   3       76.96       84.03      2.38 o 
  -8   6   3        7.61        7.32      0.91 o 
  -7   6   3       63.45       52.52      1.78 o 
  -6   6   3      185.45      155.79      1.98 o 
  -5   6   3       12.69       10.60      0.71 o 
  -4   6   3        1.55        1.94      0.38 o 
  -3   6   3       15.16       14.57      0.39 o 
  -2   6   3        8.21       12.02      0.35 o 
  -1   6   3        4.15        5.61      0.47 o 
   0   6   3        0.22        0.20      0.13 o 
   1   6   3      398.07      470.39      3.96 o 
   2   6   3      183.40      204.61      2.56 o 
   3   6   3       25.24       27.14      1.09 o 
   4   6   3       32.14       34.23      1.28 o 
   5   6   3       32.81       32.36      1.38 o 
   6   6   3        1.74        2.00      0.87 o 
   7   6   3        0.00        0.40      0.64 o 
  -8   7   3      144.01      156.18      3.40 o 
  -7   7   3      166.63      181.12      3.52 o 
  -6   7   3      715.82      712.15      7.21 o 
  -5   7   3      778.59      769.62      7.53 o 
  -4   7   3      728.85      732.82      5.38 o 
  -3   7   3      405.83      410.72      3.68 o 
  -2   7   3      867.69      855.19      5.50 o 
  -1   7   3     1090.55     1065.20      6.73 o 
   0   7   3     1020.28      986.78      6.86 o 
   1   7   3      466.40      403.39      3.62 o 
   2   7   3      418.87      376.13      4.10 o 
   3   7   3      647.86      637.74      7.76 o 
   4   7   3      331.45      333.76      4.94 o 
   5   7   3      321.07      325.08      5.00 o 
   6   7   3       39.99       37.07      1.57 o 
   7   7   3       51.52       56.48      2.47 o 
  -7   8   3        1.59        2.39      0.82 o 
  -6   8   3       19.65       19.60      0.92 o 
  -5   8   3       80.93       79.93      1.60 o 
  -4   8   3      297.45      295.91      3.51 o 
  -3   8   3      185.06      196.94      2.15 o 
  -2   8   3      212.05      232.95      2.37 o 
  -1   8   3        6.08        6.49      0.35 o 
   0   8   3        5.26        5.79      0.42 o 
   1   8   3        3.37        5.59      0.39 o 
   2   8   3       70.73       75.46      4.32 o 
   3   8   3       43.38       43.56      1.17 o 
   4   8   3        3.32        3.18      0.65 o 
   5   8   3      199.95      187.53      3.51 o 
   6   8   3       79.44       75.30      2.23 o 
   7   8   3       76.60       68.66      2.21 o 
  -7   9   3       94.01      105.24      2.69 o 
  -6   9   3      424.31      438.84      7.55 o 
  -5   9   3      356.81      367.52      4.32 o 
  -4   9   3      288.29      302.74      3.69 o 
  -3   9   3      259.09      266.51      3.22 o 
  -2   9   3       10.54        9.12      0.76 o 
  -1   9   3      786.39      765.33      5.62 o 
   0   9   3     1104.04     1084.24      8.57 o 
   1   9   3     1513.06     1494.03     16.31 o 
   2   9   3      983.84      983.28      9.30 o 
   3   9   3      488.70      495.48      5.38 o 
   4   9   3      345.75      347.89      4.54 o 
   5   9   3      104.26      114.67      2.70 o 
   6   9   3       19.57       14.70      1.16 o 
  -6  10   3       67.36       64.93      1.61 o 
  -5  10   3       53.68       47.93      1.31 o 
  -4  10   3       11.21        9.04      0.66 o 
  -3  10   3       10.25       10.86      0.87 o 
  -2  10   3      858.67      866.00     10.32 o 
  -1  10   3        0.05       -0.21      0.34 o 
   0  10   3        0.55        0.69      0.28 o 
   1  10   3        0.03        0.47      0.69 o 
   2  10   3       58.77       65.59      1.44 o 
   3  10   3       21.21       21.40      1.79 o 
   4  10   3        1.04        1.16      0.51 o 
   5  10   3      524.40      480.76      9.73 o 
   6  10   3       78.38       75.18      2.31 o 
  -6  11   3      258.29      269.19      3.73 o 
  -5  11   3      404.67      416.40      6.16 o 
  -4  11   3      401.94      421.85      6.10 o 
  -3  11   3      781.43      794.00      9.83 o 
  -2  11   3      390.66      385.27      5.51 o 
  -1  11   3      127.12      124.40      2.59 o 
   0  11   3       68.35       69.74      1.26 o 
   1  11   3       46.70       46.92      1.20 o 
   2  11   3       81.67       81.88      1.67 o 
   3  11   3      118.70      122.94      2.19 o 
   4  11   3       46.72       51.25      1.91 o 
   5  11   3      109.95      113.11      2.80 o 
  -5  12   3       42.72       41.90      1.71 o 
  -4  12   3      130.55      138.95      3.06 o 
  -3  12   3      122.07      128.51      2.85 o 
  -2  12   3        0.14        0.34      0.60 o 
  -1  12   3       15.53       14.14      1.22 o 
   0  12   3        5.02        5.06      0.74 o 
   1  12   3       23.62       21.54      1.09 o 
   2  12   3       29.59       27.53      1.30 o 
   3  12   3       54.13       48.32      1.44 o 
   4  12   3        1.01        0.98      0.54 o 
  -4  13   3      191.07      208.27      4.01 o 
  -3  13   3       67.11       73.63      3.61 o 
  -2  13   3      100.36      108.51      2.62 o 
  -1  13   3      218.65      212.14      3.78 o 
   0  13   3      364.50      363.46      7.08 o 
   1  13   3     1026.76      974.67      9.60 o 
   2  13   3      923.81      856.11      8.71 o 
   3  13   3      199.78      198.73      3.84 o 
  -2  14   3       19.86       20.24      1.27 o 
  -1  14   3        5.18        5.60      1.19 o 
   0  14   3        0.15       -0.28      0.55 o 
   1  14   3       35.67       26.77      1.42 o 
   2  14   3        4.12        3.64      0.66 o 
  -9   0   4       39.61       32.65      2.11 o 
  -8   0   4       90.51       87.13      3.25 o 
  -7   0   4      576.03      606.88     11.06 o 
  -6   0   4      423.29      404.88      5.42 o 
  -5   0   4      399.00      431.45      5.57 o 
  -4   0   4      302.39      283.02      3.91 o 
  -3   0   4      112.48       93.75      2.53 o 
  -2   0   4     1597.80     1609.38     24.23 o 
  -1   0   4     1997.08     1991.35     20.69 o 
   0   0   4     4542.33     4637.86     66.99 o 
   1   0   4     2273.15     2428.97     35.80 o 
   2   0   4    11172.68    11021.42    159.37 o 
   3   0   4      796.45      836.61      9.60 o 
   4   0   4      213.05      216.41      3.33 o 
   5   0   4       79.64       79.27      1.85 o 
   6   0   4      363.73      364.47      5.18 o 
   7   0   4      224.91      216.70      5.25 o 
   8   0   4      173.15      167.37      4.64 o 
  -8   1   4       18.19       19.16      1.14 o 
  -7   1   4        0.82        0.92      0.66 o 
  -6   1   4      549.98      545.55      4.87 o 
  -5   1   4        3.67        4.33      0.42 o 
  -4   1   4      179.57      197.47      2.48 o 
  -3   1   4      212.57      231.37      2.22 o 
  -2   1   4        0.90        1.22      0.55 o 
  -1   1   4       95.98       97.82      1.39 o 
   0   1   4      144.48      154.91      3.31 o 
   1   1   4      656.72      786.81      8.83 o 
   2   1   4      382.14      409.06      5.74 o 
   3   1   4        5.86        5.27      0.46 o 
   4   1   4      142.85      141.18      1.84 o 
   5   1   4        0.25        1.04      0.32 o 
   6   1   4        2.78        2.73      0.42 o 
   7   1   4       47.44       42.17      1.27 o 
   8   1   4       39.99       35.34      2.19 o 
  -8   2   4      461.74      464.90      5.98 o 
  -7   2   4      736.39      731.90      7.43 o 
  -6   2   4      457.82      427.83      4.72 o 
  -5   2   4      270.27      258.22      3.12 o 
  -4   2   4      502.34      518.61      5.23 o 
  -3   2   4     1267.64     1301.64      9.92 o 
  -2   2   4     2558.59     2585.45     19.01 o 
  -1   2   4     1888.46     1841.37     15.70 o 
   0   2   4      692.23      658.44     10.50 o 
   1   2   4        9.18       20.55      0.79 o 
   2   2   4       86.32      119.33      1.72 o 
   3   2   4        5.32        3.56      0.40 o 
   4   2   4       34.62       32.98      0.81 o 
   5   2   4      221.47      228.86      2.54 o 
   6   2   4      337.07      334.10      4.03 o 
   7   2   4      155.65      160.27      3.17 o 
  -8   3   4       10.61       14.66      1.32 o 
  -7   3   4       32.95       36.70      1.15 o 
  -6   3   4        0.52        0.84      0.39 o 
  -5   3   4        0.14        0.04      0.53 o 
  -4   3   4       45.58       54.50      1.16 o 
  -3   3   4        2.97        4.73      0.31 o 
  -2   3   4      338.30      397.29      3.50 o 
  -1   3   4      121.01      139.88      2.22 o 
   0   3   4       57.94       57.66      1.00 o 
   1   3   4        3.72        3.01      0.53 o 
   2   3   4       13.27       13.48      0.92 o 
   3   3   4      125.86      133.12      1.92 o 
   4   3   4       27.85       26.50      0.78 o 
   5   3   4       65.69       66.65      1.20 o 
   6   3   4      208.28      185.54      5.64 o 
   7   3   4        2.83        1.45      0.66 o 
  -8   4   4       92.68       89.46      2.91 o 
  -7   4   4      477.71      472.12      5.30 o 
  -6   4   4      335.53      318.13      3.82 o 
  -5   4   4      272.17      261.43      3.21 o 
  -4   4   4      586.37      557.57      4.76 o 
  -3   4   4      243.57      215.83      1.96 o 
  -2   4   4        3.57        4.49      0.88 o 
  -1   4   4     1706.64     1737.42     37.00 o 
   0   4   4     1034.02     1057.72      8.15 o 
   1   4   4      626.90      618.51      6.36 o 
   2   4   4      683.65      673.35      6.45 o 
   3   4   4       93.50       87.75      1.50 o 
   4   4   4       28.70       28.84      0.91 o 
   5   4   4      400.34      394.98      7.24 o 
   6   4   4       88.75       88.43      2.30 o 
   7   4   4      144.73      137.30      3.00 o 
  -8   5   4        0.02       -0.36      0.44 o 
  -7   5   4        4.62        4.47      0.57 o 
  -6   5   4      188.08      163.13      2.46 o 
  -5   5   4        0.01        0.46      0.36 o 
  -4   5   4      117.85      123.82      1.29 o 
  -3   5   4       90.79       88.68      1.11 o 
  -2   5   4      297.19      314.44      3.42 o 
  -1   5   4       30.91       39.41      0.79 o 
   0   5   4       79.32       89.09      1.16 o 
   1   5   4        2.85        2.50      0.70 o 
   2   5   4        5.92        4.78      0.87 o 
   3   5   4      115.15      118.90      3.58 o 
   4   5   4        2.42        1.36      0.57 o 
   5   5   4       84.01       82.93      2.33 o 
   6   5   4       54.53       48.96      3.43 o 
   7   5   4        0.80        1.21      0.68 o 
  -8   6   4      181.29      185.86      3.74 o 
  -7   6   4      235.74      244.11      4.24 o 
  -6   6   4      149.84      153.32      2.39 o 
  -5   6   4       24.73       25.47      0.75 o 
  -4   6   4       60.60       57.59      0.92 o 
  -3   6   4      330.47      335.18      2.81 o 
  -2   6   4     1330.29     1334.02      9.19 o 
  -1   6   4     2429.23     2457.77     18.30 o 
   0   6   4     2726.86     2825.95     18.57 o 
   1   6   4     1387.34     1415.24     12.55 o 
   2   6   4      890.18      933.54     10.91 o 
   3   6   4      426.54      438.74      8.17 o 
   4   6   4      299.00      298.58      4.64 o 
   5   6   4      239.46      231.29      4.43 o 
   6   6   4      285.95      289.49      4.84 o 
   7   6   4       61.20       61.22      3.30 o 
  -7   7   4       38.51       39.24      1.62 o 
  -6   7   4       22.34       14.06      1.01 o 
  -5   7   4        6.01        6.66      0.42 o 
  -4   7   4        0.36        0.63      0.25 o 
  -3   7   4        7.53        6.69      0.43 o 
  -2   7   4       78.27       84.78      1.11 o 
  -1   7   4       23.09       23.09      0.57 o 
   0   7   4        2.50        2.57      0.34 o 
   1   7   4       58.32       67.86      1.73 o 
   2   7   4       25.24       27.81      1.17 o 
   3   7   4        7.34        8.12      0.80 o 
   4   7   4       20.25       21.05      1.18 o 
   5   7   4       80.42       76.10      2.18 o 
   6   7   4       78.50       78.90      2.32 o 
  -7   8   4      176.80      198.29      3.85 o 
  -6   8   4      227.28      231.78      4.06 o 
  -5   8   4      675.85      642.74      6.61 o 
  -4   8   4      569.05      533.68      4.79 o 
  -3   8   4      263.11      249.11      2.63 o 
  -2   8   4        9.34        5.31      0.37 o 
  -1   8   4     1105.04     1092.78     10.09 o 
   0   8   4      497.00      494.19      4.39 o 
   1   8   4      302.08      302.55      3.56 o 
   2   8   4        4.97        6.50      1.08 o 
   3   8   4       15.80       13.40      0.94 o 
   4   8   4       18.35       18.78      1.13 o 
   5   8   4      318.50      311.21      5.09 o 
   6   8   4       48.09       47.88      1.85 o 
  -6   9   4       15.19       18.22      1.90 o 
  -5   9   4       22.31       24.25      0.98 o 
  -4   9   4        3.51        3.70      0.49 o 
  -3   9   4       43.34       45.25      1.51 o 
  -2   9   4       64.85       65.76      1.56 o 
  -1   9   4        4.17        5.24      0.45 o 
   0   9   4      105.25      107.18      1.53 o 
   1   9   4       99.28      103.21      1.80 o 
   2   9   4       14.48       16.24      0.90 o 
   3   9   4        0.79        0.36      0.53 o 
   4   9   4       34.30       29.80      2.01 o 
   5   9   4        4.98        6.65      0.93 o 
   6   9   4       14.06       12.03      1.18 o 
  -6  10   4      105.41      115.12      2.20 o 
  -5  10   4      124.59      136.84      2.53 o 
  -4  10   4       86.61       83.71      3.57 o 
  -3  10   4      164.58      161.91      3.11 o 
  -2  10   4      121.01      112.71      2.46 o 
  -1  10   4      618.89      620.85      6.34 o 
   0  10   4      450.74      467.45      5.06 o 
   1  10   4      240.59      255.28      3.26 o 
   2  10   4       56.83       63.34      1.92 o 
   3  10   4       74.19       82.94      2.73 o 
   4  10   4       99.86       96.72      4.11 o 
   5  10   4      191.55      186.85      3.79 o 
  -5  11   4        0.07       -0.56      0.56 o 
  -4  11   4        1.07        0.53      0.62 o 
  -3  11   4       10.97        9.93      1.47 o 
  -2  11   4      196.54      192.50      3.52 o 
  -1  11   4      234.63      235.70      7.93 o 
   0  11   4        0.10        0.28      0.35 o 
   1  11   4       50.55       50.95      1.42 o 
   2  11   4       56.84       59.38      1.50 o 
   3  11   4        8.63        7.06      1.39 o 
   4  11   4        2.06        2.68      0.74 o 
  -4  12   4       83.90       88.68      2.41 o 
  -3  12   4      159.54      181.20      3.64 o 
  -2  12   4      542.46      556.57      7.53 o 
  -1  12   4      413.38      434.33      6.17 o 
   0  12   4      522.55      534.68     10.39 o 
   1  12   4      456.76      472.42      8.22 o 
   2  12   4      579.59      566.33      6.21 o 
   3  12   4      180.97      184.18      2.95 o 
  -3  13   4        0.00       -0.16      0.60 o 
  -2  13   4        1.47        1.33      0.69 o 
  -1  13   4       12.88       14.53      1.15 o 
   0  13   4       37.91       32.20      2.08 o 
   1  13   4        2.32        2.96      0.91 o 
   2  13   4        1.04        1.27      0.72 o 
  -8   1   5      108.19      104.81      2.57 o 
  -7   1   5       61.03       62.63      2.46 o 
  -6   1   5      681.51      675.96      6.89 o 
  -5   1   5       36.44       36.93      1.60 o 
  -4   1   5      543.73      536.51      6.75 o 
  -3   1   5     1581.29     1598.19     17.36 o 
  -2   1   5     2068.83     2058.86     13.71 o 
  -1   1   5     1008.51      989.25      8.97 o 
   0   1   5      273.68      272.41      5.09 o 
   1   1   5        2.55        2.08      0.85 o 
   2   1   5      266.20      294.43      4.14 o 
   3   1   5      967.71     1000.58      9.41 o 
   4   1   5      173.66      181.01      2.22 o 
   5   1   5      200.93      197.13      2.42 o 
   6   1   5      119.45      119.75      1.85 o 
   7   1   5      117.30      115.61      2.18 o 
  -8   2   5        6.65       10.01      0.96 o 
  -7   2   5       11.63       11.54      0.86 o 
  -6   2   5      131.96      122.41      2.09 o 
  -5   2   5      656.57      666.19      7.17 o 
  -4   2   5        2.01        3.10      0.43 o 
  -3   2   5       16.39       16.09      0.66 o 
  -2   2   5       14.34       15.14      0.74 o 
  -1   2   5      423.10      466.71      4.70 o 
   0   2   5        5.65        7.42      1.48 o 
   1   2   5        9.62        8.69      0.65 o 
   2   2   5      266.11      286.24      3.35 o 
   3   2   5      119.77      123.30      1.97 o 
   4   2   5        8.27       10.24      0.58 o 
   5   2   5        7.95        6.15      0.53 o 
   6   2   5       69.09       63.02      1.55 o 
   7   2   5        9.59        8.65      0.95 o 
  -8   3   5      150.83      155.51      3.18 o 
  -7   3   5      199.16      199.43      2.96 o 
  -6   3   5       86.29       88.57      1.76 o 
  -5   3   5      127.77      126.20      2.23 o 
  -4   3   5      239.57      240.69      3.04 o 
  -3   3   5      671.95      667.25      6.55 o 
  -2   3   5      289.50      249.45      2.93 o 
  -1   3   5      583.58      560.62      5.46 o 
   0   3   5      582.76      587.94      7.04 o 
   1   3   5      245.40      244.27      3.09 o 
   2   3   5       74.26       71.36      1.68 o 
   3   3   5      276.94      279.45      3.39 o 
   4   3   5      332.60      340.27      3.45 o 
   5   3   5      311.77      312.69      4.57 o 
   6   3   5      188.71      185.90      3.59 o 
   7   3   5       15.06       17.31      1.50 o 
  -8   4   5        5.26        4.07      0.67 o 
  -7   4   5       43.73       41.32      1.54 o 
  -6   4   5      118.32      106.67      2.60 o 
  -5   4   5      209.24      205.76      2.83 o 
  -4   4   5      188.89      186.16      2.19 o 
  -3   4   5       65.36       69.78      1.12 o 
  -2   4   5        8.03        8.66      0.54 o 
  -1   4   5       17.42       19.93      0.69 o 
   0   4   5        0.55        0.39      0.37 o 
   1   4   5        2.17        1.23      0.37 o 
   2   4   5        5.90        5.43      0.59 o 
   3   4   5       28.03       29.46      0.97 o 
   4   4   5        0.04        1.22      0.62 o 
   5   4   5        0.03        0.93      0.65 o 
   6   4   5        1.98        2.13      0.85 o 
  -7   5   5       32.68       34.35      1.43 o 
  -6   5   5      265.77      257.07      3.43 o 
  -5   5   5      178.32      185.00      2.02 o 
  -4   5   5      651.99      639.26      5.55 o 
  -3   5   5     1357.36     1358.23      9.43 o 
  -2   5   5      560.52      535.23      5.45 o 
  -1   5   5      406.90      376.03      3.93 o 
   0   5   5      400.06      405.66      4.31 o 
   1   5   5       36.50       32.71      0.95 o 
   2   5   5      241.92      264.47      4.16 o 
   3   5   5      382.66      390.74      5.79 o 
   4   5   5      146.38      150.18      3.06 o 
   5   5   5      240.48      240.32      5.01 o 
   6   5   5      167.56      164.28      3.46 o 
  -7   6   5        0.00        0.44      0.46 o 
  -6   6   5       65.63       54.00      1.19 o 
  -5   6   5      141.20      124.55      1.79 o 
  -4   6   5       46.55       46.73      1.38 o 
  -3   6   5       21.29       20.44      0.76 o 
  -2   6   5       10.18       11.84      0.79 o 
  -1   6   5        2.95        3.14      0.34 o 
   0   6   5       23.67       25.33      0.83 o 
   1   6   5        6.04        6.58      1.21 o 
   2   6   5      158.60      164.94      3.08 o 
   3   6   5       13.45       12.30      0.95 o 
   4   6   5        1.90        0.82      0.64 o 
   5   6   5        7.93        8.27      0.97 o 
   6   6   5       24.54       19.39      1.30 o 
  -7   7   5       87.05       96.68      2.58 o 
  -6   7   5       29.56       39.30      1.86 o 
  -5   7   5      271.79      269.35      2.97 o 
  -4   7   5      506.87      485.96      4.48 o 
  -3   7   5      922.21      928.63      7.62 o 
  -2   7   5      906.04      924.42      6.75 o 
  -1   7   5      859.39      870.45      6.33 o 
   0   7   5      514.05      535.52      6.93 o 
   1   7   5      167.64      167.01      5.19 o 
   2   7   5       13.34       11.32      0.93 o 
   3   7   5       46.51       40.46      1.56 o 
   4   7   5      243.01      243.34      5.07 o 
   5   7   5      180.45      183.49      3.69 o 
   6   7   5      195.00      196.19      5.28 o 
  -6   8   5        0.37        0.67      0.62 o 
  -5   8   5        9.57       10.54      0.92 o 
  -4   8   5       15.39       15.42      0.67 o 
  -3   8   5       71.88       73.27      1.29 o 
  -2   8   5       64.62       63.80      1.20 o 
  -1   8   5      161.67      170.13      2.47 o 
   0   8   5       10.52       11.14      1.03 o 
   1   8   5       14.33       16.39      1.01 o 
   2   8   5        0.38        1.13      0.78 o 
   3   8   5        7.42        6.18      0.80 o 
   4   8   5        2.50        3.66      0.77 o 
   5   8   5       10.61       10.20      1.08 o 
  -6   9   5       12.83       15.93      1.44 o 
  -5   9   5      123.92      125.87      5.09 o 
  -4   9   5      165.42      169.92      3.21 o 
  -3   9   5      269.32      274.78      3.48 o 
  -2   9   5       33.60       27.93      1.00 o 
  -1   9   5       40.65       44.04      1.23 o 
   0   9   5      453.68      477.34      6.45 o 
   1   9   5      299.61      298.03      4.65 o 
   2   9   5      299.67      302.82      4.85 o 
   3   9   5      182.31      181.80      3.59 o 
   4   9   5      182.48      187.14      5.87 o 
  -5  10   5       85.43       83.74      3.47 o 
  -4  10   5      108.20      102.20      4.07 o 
  -3  10   5       27.01       24.12      1.24 o 
  -2  10   5        0.02        0.19      0.54 o 
  -1  10   5      301.15      285.93      4.69 o 
   0  10   5       10.41       12.37      0.93 o 
   1  10   5        2.67        3.22      0.67 o 
   2  10   5        6.23        5.17      1.00 o 
   3  10   5       90.29       87.48      2.41 o 
   4  10   5       46.27       44.74      1.82 o 
  -4  11   5      303.57      311.59      7.49 o 
  -3  11   5      509.24      512.96     11.30 o 
  -2  11   5      985.35     1015.17     12.25 o 
  -1  11   5      411.70      424.68      6.11 o 
   0  11   5       60.13       66.58      1.92 o 
   1  11   5        1.08        1.04      0.65 o 
   2  11   5        3.75        3.34      0.75 o 
   3  11   5       11.55       13.60      1.13 o 
  -3  12   5       25.95       25.41      1.36 o 
  -2  12   5       72.19       70.75      2.16 o 
  -1  12   5        8.00        8.99      1.10 o 
   0  12   5        2.83        2.91      1.00 o 
   1  12   5       12.98       12.84      1.53 o 
   2  12   5       32.54       32.35      1.56 o 
  -7   0   6        8.98       10.15      1.36 o 
  -6   0   6      369.25      386.50      8.01 o 
  -5   0   6      668.13      665.22     11.91 o 
  -4   0   6       23.66       31.67      1.80 o 
  -3   0   6      324.43      303.82      4.34 o 
  -2   0   6       37.58       34.05      1.18 o 
  -1   0   6      232.18      241.78      5.20 o 
   0   0   6      207.77      210.12      4.70 o 
   1   0   6      840.37      862.63     14.31 o 
   2   0   6      730.33      743.50     12.70 o 
   3   0   6     3404.78     3261.57     34.62 o 
   4   0   6      530.81      518.83      6.97 o 
   5   0   6       75.11       74.46      2.09 o 
   6   0   6        2.79        4.86      0.84 o 
  -7   1   6       19.36       20.76      1.71 o 
  -6   1   6        0.01        0.41      0.51 o 
  -5   1   6      386.34      378.90      5.46 o 
  -4   1   6        0.26        0.14      0.46 o 
  -3   1   6       61.90       61.78      1.15 o 
  -2   1   6       55.16       51.84      1.17 o 
  -1   1   6        0.20        0.76      0.60 o 
   0   1   6       24.01       25.39      1.16 o 
   1   1   6        4.46        5.36      0.66 o 
   2   1   6      361.35      351.16      5.54 o 
   3   1   6      219.86      208.76      2.93 o 
   4   1   6        3.99        5.35      0.57 o 
   5   1   6       24.58       21.65      0.88 o 
   6   1   6        2.19        0.83      0.48 o 
  -7   2   6      187.65      195.75      3.74 o 
  -6   2   6      395.46      394.96      4.71 o 
  -5   2   6      576.22      551.30      7.26 o 
  -4   2   6      577.32      548.97      5.72 o 
  -3   2   6      689.51      694.60      6.89 o 
  -2   2   6      692.13      691.11      6.75 o 
  -1   2   6      468.69      483.22      6.18 o 
   0   2   6      134.25      143.85      2.61 o 
   1   2   6       76.30       80.01      4.37 o 
   2   2   6        8.02       12.00      1.38 o 
   3   2   6       15.13       16.58      0.87 o 
   4   2   6      115.79      120.52      1.85 o 
   5   2   6       31.83       36.07      1.65 o 
   6   2   6       18.67       22.33      1.35 o 
  -7   3   6       18.88       21.38      1.01 o 
  -6   3   6       54.23       52.86      1.42 o 
  -5   3   6        1.92        1.95      0.50 o 
  -4   3   6        1.93        2.42      0.64 o 
  -3   3   6       33.36       32.67      1.00 o 
  -2   3   6        0.00       -0.35      0.64 o 
  -1   3   6       89.26       87.87      1.55 o 
   0   3   6       36.32       38.55      1.28 o 
   1   3   6       14.24       12.70      0.70 o 
   2   3   6        5.86        5.18      0.59 o 
   3   3   6        3.40        3.98      0.57 o 
   4   3   6       40.82       37.31      1.23 o 
   5   3   6       13.97       13.96      0.87 o 
   6   3   6       16.21       13.82      1.17 o 
  -7   4   6       16.08       18.31      0.97 o 
  -6   4   6      315.79      321.28      4.75 o 
  -5   4   6      475.63      466.06      4.50 o 
  -4   4   6      504.86      488.33      4.60 o 
  -3   4   6      599.51      587.41      6.01 o 
  -2   4   6       95.42       85.87      1.55 o 
  -1   4   6       85.67       88.99      1.56 o 
   0   4   6      145.60      151.96      4.28 o 
   1   4   6      181.41      195.58      3.25 o 
   2   4   6      282.20      285.20      4.31 o 
   3   4   6      438.00      442.36      6.34 o 
   4   4   6      159.74      165.36      3.38 o 
   5   4   6       32.89       37.01      1.62 o 
  -6   5   6        0.00        0.10      0.39 o 
  -5   5   6       68.66       61.93      1.29 o 
  -4   5   6        0.91        0.86      0.39 o 
  -3   5   6       52.37       53.72      1.32 o 
  -2   5   6        6.85        5.94      0.84 o 
  -1   5   6       65.20       64.19      1.57 o 
   0   5   6        4.68        4.38      0.51 o 
   1   5   6       18.54       18.69      0.84 o 
   2   5   6        0.01        0.54      0.60 o 
   3   5   6        0.06        0.24      0.65 o 
   4   5   6       47.51       45.64      1.79 o 
   5   5   6       10.27       11.39      1.08 o 
  -6   6   6      117.88      124.25      1.94 o 
  -5   6   6      178.16      187.45      2.42 o 
  -4   6   6      131.72      136.02      2.26 o 
  -3   6   6      177.82      189.44      2.71 o 
  -2   6   6      268.22      280.83      2.92 o 
  -1   6   6      343.99      346.79      4.12 o 
   0   6   6      385.85      382.46      5.83 o 
   1   6   6      584.05      605.58      7.92 o 
   2   6   6      463.70      475.89      6.69 o 
   3   6   6      490.99      496.91      7.54 o 
   4   6   6      278.66      288.95      4.95 o 
   5   6   6       93.79       97.84      2.93 o 
  -6   7   6       66.42       66.52      1.41 o 
  -5   7   6        4.67        2.97      0.47 o 
  -4   7   6        0.19       -0.40      0.45 o 
  -3   7   6        8.79       10.26      0.70 o 
  -2   7   6        2.80        3.66      0.41 o 
  -1   7   6       61.61       63.55      1.79 o 
   0   7   6        3.33        4.05      1.83 o 
   1   7   6       28.11       27.81      1.36 o 
   2   7   6       82.48       76.54      2.20 o 
   3   7   6       39.76       36.90      1.65 o 
   4   7   6        2.72        3.92      0.86 o 
  -5   8   6      286.27      299.57      3.92 o 
  -4   8   6      825.71      820.63      8.28 o 
  -3   8   6      613.00      597.52      9.44 o 
  -2   8   6      157.54      159.86      2.15 o 
  -1   8   6       31.84       32.80      1.36 o 
   0   8   6      147.67      146.65      2.96 o 
   1   8   6      109.57      109.95      2.61 o 
   2   8   6      145.78      145.29      3.14 o 
   3   8   6       18.19       21.85      1.36 o 
   4   8   6       40.92       49.49      2.21 o 
  -4   9   6        6.33        8.57      1.36 o 
  -3   9   6        8.77        9.51      0.73 o 
  -2   9   6       77.75       76.39      1.69 o 
  -1   9   6        2.68        2.68      0.65 o 
   0   9   6        3.07        3.26      0.71 o 
   1   9   6       13.74       13.19      1.07 o 
   2   9   6       12.66       11.03      1.04 o 
   3   9   6        1.77        3.30      1.10 o 
  -3  10   6      130.58      130.57      2.90 o 
  -2  10   6       96.37      102.42      2.42 o 
  -1  10   6        4.74        4.63      0.81 o 
   0  10   6       75.48       75.82      3.51 o 
   1  10   6       92.22       94.10      2.52 o 
   2  10   6      106.93      116.46      2.87 o 
  -2  11   6       45.38       39.68      1.65 o 
  -1  11   6       33.48       30.07      2.16 o 
   0  11   6      129.32      128.82      2.93 o 
  -6   1   7      170.08      176.45      3.52 o 
  -5   1   7      732.02      708.87      6.39 o 
  -4   1   7       59.67       62.23      1.27 o 
  -3   1   7       65.41       68.15      1.30 o 
  -2   1   7      231.99      236.62      4.30 o 
  -1   1   7      461.86      458.35      8.20 o 
   0   1   7      423.61      415.22      5.75 o 
   1   1   7      287.60      276.36      4.34 o 
   2   1   7       75.33       81.36      2.73 o 
   3   1   7      104.69      107.90      2.10 o 
   4   1   7      183.09      176.17      2.46 o 
  -6   2   7        8.53        9.37      0.97 o 
  -5   2   7       80.74       76.98      1.90 o 
  -4   2   7      398.68      384.77      3.94 o 
  -3   2   7        1.36        0.70      0.37 o 
  -2   2   7        0.44        0.19      0.37 o 
  -1   2   7       21.77       20.98      1.08 o 
   0   2   7       95.36       92.32      2.41 o 
   1   2   7        5.47        6.14      0.79 o 
   2   2   7        3.54        1.98      0.98 o 
   3   2   7       64.35       52.83      1.48 o 
   4   2   7       32.09       24.91      0.99 o 
  -6   3   7      249.10      246.25      3.48 o 
  -5   3   7      100.10      103.29      2.79 o 
  -4   3   7       48.34       48.28      1.33 o 
  -3   3   7        6.47        7.80      0.62 o 
  -2   3   7       47.57       54.57      1.30 o 
  -1   3   7       24.46       27.32      2.25 o 
   0   3   7      217.80      217.92      3.65 o 
   1   3   7      431.26      428.74      5.02 o 
   2   3   7      277.38      263.05      3.53 o 
   3   3   7       29.42       32.76      1.21 o 
   4   3   7       18.34       24.54      1.13 o 
  -5   4   7       77.86       72.21      1.86 o 
  -4   4   7       66.35       63.87      1.52 o 
  -3   4   7       38.56       33.61      1.43 o 
  -2   4   7       13.82       14.43      0.76 o 
  -1   4   7        7.63        6.85      0.76 o 
   0   4   7        0.06        0.03      0.53 o 
   1   4   7        0.60        0.79      0.50 o 
   2   4   7        0.57        1.29      0.69 o 
   3   4   7        1.53        1.01      0.74 o 
   4   4   7        7.05        6.77      0.99 o 
  -5   5   7      387.22      376.18      4.56 o 
  -4   5   7      139.98      140.97      2.92 o 
  -3   5   7      143.91      139.59      2.47 o 
  -2   5   7      238.06      242.28      3.90 o 
  -1   5   7       92.04       99.59      2.28 o 
   0   5   7      144.71      146.67      2.37 o 
   1   5   7      311.64      320.12      5.12 o 
   2   5   7       98.18      111.94      9.91 o 
   3   5   7      128.61      131.53      3.10 o 
  -5   6   7       53.96       48.15      1.44 o 
  -4   6   7      139.83      134.12      2.86 o 
  -3   6   7        9.05       10.30      0.69 o 
  -2   6   7       10.95        9.18      0.58 o 
  -1   6   7       14.52       14.77      1.08 o 
   0   6   7        2.04        2.08      0.67 o 
   1   6   7        4.70        4.69      0.84 o 
   2   6   7        2.50        3.92      0.82 o 
   3   6   7       31.02       28.23      1.54 o 
  -4   7   7      152.19      156.53      3.14 o 
  -3   7   7      142.03      143.87      2.33 o 
  -2   7   7      221.46      222.63      3.91 o 
  -1   7   7      289.14      290.30      4.89 o 
   0   7   7      332.21      327.32      5.21 o 
   1   7   7      328.20      347.05      5.54 o 
   2   7   7      169.66      165.20      5.03 o 
  -3   8   7       23.96       19.75      1.75 o 
  -2   8   7       14.94       15.64      1.91 o 
  -1   8   7        1.93        0.76      0.66 o 
   0   8   7       23.11       23.94      1.39 o 
   1   8   7        0.86        0.93      0.73 o 
   2   8   7       19.66       16.86      1.28 o 
  -2   9   7       13.46       18.73      1.17 o 
  -1   9   7       85.81       66.97      2.09 o 
   0   9   7        6.42        9.41      1.03 o 
  -4   0   8      172.24      184.79      3.55 o 
  -3   0   8       66.59       48.77      2.36 o 
  -2   0   8       82.39       84.32      3.11 o 
  -1   0   8       74.31       74.11      2.91 o 
   0   0   8      242.17      241.73      5.92 o 
   1   0   8      120.56      123.23      3.94 o 
   2   0   8      126.34      129.81      4.16 o 
  -4   1   8      210.02      192.66      2.57 o 
  -3   1   8        3.79        3.07      0.58 o 
  -2   1   8       19.37       16.93      1.12 o 
  -1   1   8       15.11       11.69      0.97 o 
   0   1   8        0.18        0.01      0.67 o 
   1   1   8        6.78        5.92      0.89 o 
   2   1   8        0.53        5.27      2.62 o 
  -4   2   8      105.96      108.27      1.84 o 
  -3   2   8      150.73      152.60      2.52 o 
  -2   2   8      321.71      318.40      4.99 o 
  -1   2   8      512.18      482.75      6.70 o 
   0   2   8      354.10      339.06      5.23 o 
   1   2   8       68.32       72.71      2.15 o 
   2   2   8        5.54        8.03      1.12 o 
  -4   3   8        3.33        4.26      0.63 o 
  -3   3   8        1.42        1.88      0.52 o 
  -2   3   8        4.36        3.40      0.75 o 
  -1   3   8        2.03        2.22      0.72 o 
   0   3   8       18.02       12.56      1.97 o 
   1   3   8       21.51       19.59      1.02 o 
   2   3   8        0.07        0.04      0.56 o 
  -3   4   8      107.63      108.34      2.08 o 
  -2   4   8      221.53      220.71      3.89 o 
  -1   4   8       97.53       98.20      3.86 o 
   0   4   8        1.05        0.12      0.52 o 
   1   4   8       67.16       64.91      2.14 o 
  -3   5   8        5.90        5.90      0.66 o 
  -2   5   8       46.37       45.53      1.66 o 
  -1   5   8        2.75        2.60      0.97 o 
   0   5   8       13.28       10.75      1.07 o 
   1   5   8        0.73        1.63      1.58 o 
  -1   6   8      276.51      273.37      7.57 o 
                                                 
